# Supplementary material for: Permeability and Toxicity of Cryoprotective Agents in Silkworm Embryos: Impact on Cryopreservation
Source: Int J Mol Sci. 2024 Oct 23;25(21):11396. doi: 10.3390/ijms252111396 (PMC11546613; doi:10.3390/ijms252111396)
Supplement: Supplementary file 1 [file ijms-25-11396-s001.zip]

Archive with 1 entries (1 files):
- Supplementary Materials Figure S1.pdf
